# Supplementary material for: Characterizing the Contribution of Indoor Residential Phthalate and Phthalate Alternative Dust Concentrations to Internal Dose in the US General Population: An Updated Systematic Review and Meta-Analysis
Source: Int J Environ Res Public Health. 2023 Aug 17;20(16):6589. doi: 10.3390/ijerph20166589 (PMC10454216; doi:10.3390/ijerph20166589)
Supplement: Supplementary file 1 [file ijerph-20-06589-s001.zip]

Archive with 1 entries (1 files):
- ijerph-2479015-supplementary.pdf
